# Supplementary material for: Nb-Based Catalysts for the Valorization of Furfural into Valuable Product through in One-Pot Reaction
Source: Int J Mol Sci. 2024 Feb 23;25(5):2620. doi: 10.3390/ijms25052620 (PMC10931813; doi:10.3390/ijms25052620)
Supplement: Supplementary file 1 [file ijms-25-02620-s001.zip]

Archive with 1 entries (1 files):
- ijms-2853110-supplementary.pdf
